# Supplementary material for: Label3DMaize: toolkit for 3D point cloud data annotation of maize shoots
Source: Gigascience. 2021 May 7;10(5):giab031. doi: 10.1093/gigascience/giab031 (PMC8105162; doi:10.1093/gigascience/giab031)
Supplement: giab031_Supplemental_Files [file giab031_supplemental_files.zip]

Archive with 5 entries (4 files):
- attachment-main/
- attachment-main/Label3DMaize.exe
- attachment-main/S1.zip
- attachment-main/S2.zip
- attachment-main/S3.zip
